# Supplementary material for: Andrographis Reverses Gemcitabine Resistance through Regulation of ERBB3 and Calcium Signaling Pathway in Pancreatic Ductal Adenocarcinoma
Source: Biomedicines. 2023 Jan 3;11(1):119. doi: 10.3390/biomedicines11010119 (PMC9855441; doi:10.3390/biomedicines11010119)
Supplement: Supplementary file 1 [file biomedicines-11-00119-s001.zip]

Archive with 1 entries (1 files):
- biomedicines-2083277-supplementary.pdf
